# Supplementary material for: Reference Ranges of Cholesterol Sub-Fractions in Random Healthy Adults in Ouagadougou, Burkina Faso
Source: PLoS One. 2015 Jan 22;10(1):e0116420. doi: 10.1371/journal.pone.0116420 (PMC4303323; doi:10.1371/journal.pone.0116420)
Supplement: S1 Dataset — (XLSX) [file pone.0116420.s001.xlsx]

## Sheet: Sheet1
ID	Sex	Age	Poids	Taille	Chol	HDL	LDL	Tg	HDL3	HDL2	Rapport	agegp3	IMC	Sante	GROUPE
253	1	18	53	1.74	5.76	1.69	2.9	0.98	0.66	1.03	3.41	1	17.51	1	5
259	1	18	68	1.8	5.34	1.25	3.6	0.92	0.72	0.53	5.02	1	20.99	1	5
206	1	19	79	1.72	3.24	1.02	1.37	1.25	0.54	0.48	3.18	1	26.7	1	5
249	1	19	76	1.65	5.42	1.23	2.89	1.22	0.78	0.45	4.41	1	27.92	1	5
262	1	19	61	1.73	3.47	1.2	1.4	0.74	0.62	0.58	2.89	1	20.38	1	5
139	1	20	84	1.7	5.7	1.24	3.19	0.7	0.96	0.28	4.68	1	29.07	1	5
188	1	20	67	1.71	3.26	0.98	1.48	0.81	0.52	0.46	3.33	1	22.91	1	5
203	1	20	62	1.72	3.44	0.8	1.81	0.89	0.58	0.15	5.13	1	20.96	1	5
251	1	20	80	1.69	4.5	1.35	2.13	0.67	0.86	0.49	3.33	1	28.01	1	5
257	1	20	76	1.82	5.34	0.83	4.06	1.27	0.6	0.23	7.73	1	22.94	1	5
140	1	21	67	1.85	5.47	1.24	2.95	1.09	0.76	0.48	4.41	1	19.58	1	5
210	1	21	58	1.7	3.25	1.1	1.36	0.58	0.7	0.4	2.95	1	20.07	1	5
238	1	21	85	1.8	5.57	1.61	4.1	1.61	0.6	1.01	4.08	1	26.23	1	5
250	1	21	74	1.75	5.92	1.2	3.42	0.63	0.72	0.48	4.93	1	24.16	1	5
212	1	22	70.5	1.8	3.31	0.71	1.67	1.55	0.36	0.35	4.66	1	21.76	1	5
218	1	22	62.5	1.78	3.22	0.73	1.76	0.65	0.48	0.25	4.41	1	19.73	1	5
222	1	22	73	1.69	5.86	1.28	3.13	1	0.66	0.62	4.58	1	25.56	1	5
241	1	22	78	1.76	4	1.12	1.93	0.63	0.72	0.4	3.57	1	25.18	1	5
255	1	22	68	1.7	5.48	1.41	2.88	0.84	0.72	0.69	3.89	1	23.53	1	5
205	1	23	68	1.8	3.83	0.86	2.2	0.45	0.48	0.38	4.45	1	20.99	1	5
220	1	23	63	1.8	3.82	1.36	1.65	0.45	0.78	0.58	2.81	1	19.44	1	5
231	1	23	67.5	1.82	3.44	1.51	1.09	0.71	0.56	0.95	2.28	1	20.38	1	5
268	1	23	85	1.8	5.61	0.69	3.5	0.82	0.46	0.23	6	1	26.23	1	5
180	1	24	60	1.76	4.85	1	2.84	0.78	0.74	0.26	4.85	1	19.37	1	5
187	1	24	75	1.78	3.56	1	1.76	0.6	0.72	0.28	3.56	1	23.67	1	5
193	1	24	55	1.66	5.35	1.43	3.53	1.02	0.78	0.85	4.09	1	19.96	1	5
209	1	24	58	1.71	3.94	0.76	2.22	0.93	0.42	0.34	5.18	1	19.84	1	5
256	1	24	64	1.69	4.87	1.07	2.66	0.68	0.7	0.37	4.55	1	22.41	1	5
23	1	24	69	1.75	5.32	1.05	3.15	0.84	0.72	0.33	5.07	1	22.53	1	5
147	1	25	72	1.72	3.89	0.95	1.74	1.81	0.7	0.25	4.09	1	24.34	1	5
172	1	25	78	1.77	3.77	0.84	2	1.08	0.58	0.26	4.49	1	24.9	1	5
192	1	25	71	1.65	5.55	1.2	2.51	1.31	0.8	0.92	3.23	1	26.08	1	5
196	1	25	69	1.77	5.33	1.27	2.86	1.04	0.62	0.65	4.2	1	22.02	1	5
201	1	25	64	1.6	4.08	1.49	1.77	0.41	0.84	0.65	2.74	1	25	1	5
217	1	25	67	1.83	2.53	1.05	0.91	0.68	0.74	0.31	2.41	1	20.01	1	5
221	1	25	61	1.73	4.11	1.11	2.13	0.59	0.7	0.41	3.7	1	20.38	1	5
223	1	25	69	1.75	5.21	0.88	3.84	0.63	0.74	0.14	6.91	1	22.53	1	5
225	1	25	65	1.6	5.67	1.58	3.12	0.9	0.84	0.74	3.87	1	25.39	1	5
226	1	25	67	1.66	3.62	0.7	2.15	0.88	0.5	0.2	5.17	1	24.31	1	5
246	1	25	79	1.8	5.56	1.69	3.07	0.72	0.84	0.85	3.63	1	24.38	1	5
42	1	26	61	1.7	4.67	1.44	2.25	0.73	0.74	0.7	3.24	2	21.11	1	5
109	1	26	70	1.67	4.78	0.94	2.63	0.65	0.54	0.4	5.09	2	25.1	1	5
145	1	26	74	1.72	4.56	1.06	2.48	0.96	0.76	0.3	4.3	2	25.01	1	5
173	1	26	66	1.72	2.32	0.82	2.96	0.72	0.58	0.24	2.83	2	22.31	1	5
5	1	26	78	1.8	3.33	0.77	1.88	0.52	0.54	0.23	4.32	2	24.07	1	5
100	1	26	67	1.66	4.22	1.37	2.04	0.45	0.58	0.79	3.08	2	24.31	1	5
51	1	27	78	1.75	4.45	0.96	2.55	0.68	0.56	0.4	4.64	2	25.47	1	5
114	1	27	66	1.75	3.06	0.86	1.4	0.72	0.54	0.32	3.56	2	21.55	1	5
149	1	27	69	1.65	5.64	0.76	3.5	1.18	0.56	0.2	10.05	2	25.34	1	5
184	1	27	69	1.69	3.64	1	1.87	0.46	0.7	0.3	3.64	2	24.16	1	5
113	1	28	87	1.8	3.48	0.96	1.54	1.28	0.58	0.38	3.63	2	26.85	1	5
162	1	28	65	1.67	4	1.54	1.68	0.54	1.04	0.5	2.6	2	23.31	1	5
176	1	28	77	1.68	3.33	0.88	1.78	0.75	0.62	0.26	3.78	2	27.28	1	5
183	1	28	74	1.74	4.67	1.09	2.6	0.72	0.66	0.43	4.28	2	24.44	1	5
195	1	28	62	1.7	5.72	1.33	3.08	1.24	0.74	0.59	4.3	2	21.45	1	5
148	1	29	71	1.77	5.59	1.54	3.56	1.16	0.8	0.74	4.28	2	22.66	1	5
103	1	29	55	1.7	3.21	1.26	1.31	0.64	0.84	0.42	2.55	2	19.03	1	5
135	1	29	61	1.71	4.97	0.94	2.76	0.96	0.6	0.34	5.29	2	20.86	1	5
131	1	29	61	1.7	5.45	1.34	3.61	0.92	0.88	0.46	4.67	2	21.11	1	5
150	1	29	67	1.83	4	0.98	2.17	0.97	0.64	0.34	4.08	2	20.01	1	5
161	1	29	65	1.8	4.52	1.32	2.34	0.59	0.92	0.4	3.42	2	20.06	1	5
40	1	29	66	1.77	3.97	1.28	1.96	0.67	0.92	0.36	3.1	2	21.07	1	5
7	1	29	58	1.6	5.01	1.09	2.79	0.73	0.7	0.39	4.6	2	22.66	1	5
52	1	29	80	1.74	3.62	1	1.8	0.79	0.76	0.24	3.62	2	26.42	1	5
137	1	30	60	1.69	4.07	0.99	2.11	0.92	0.6	0.33	4.11	2	21.01	1	5
146	1	30	56	1.72	5.09	1.78	2.29	0.68	0.84	0.84	2.86	2	18.93	1	5
164	1	30	70	1.76	3.56	0.92	1.93	0.54	0.5	0.42	3.87	2	22.6	1	5
174	1	30	62	1.65	3.07	0.74	1.56	0.59	0.52	0.22	3.88	2	22.77	1	5
55	1	30	79	1.69	5.47	1.07	3.79	0.68	0.58	0.49	5.67	2	27.66	1	5
191	1	30	86	1.77	3.17	1.06	1.04	0.72	0.6	0.46	2.71	2	27.45	1	5
50	1	31	60	1.85	5.32	1.13	2.9	1.22	0.68	0.68	4.71	2	17.53	1	5
181	1	31	69	1.77	3.36	0.82	1.91	0.72	0.6	0.22	4.1	2	22.02	1	5
37	1	31	72	1.73	5.26	1.08	2.92	1.07	0.84	0.24	4.87	2	24.06	1	5
14	1	31	83	1.79	5.19	1.28	2.85	0.62	0.88	0.4	4.05	2	25.9	1	5
185	1	31	78	1.68	4.59	1.26	2.21	0.55	0.84	0.42	3.64	2	27.64	1	5
189	1	31	67	1.6	5.56	0.99	3.39	0.8	0.6	0.39	5.62	2	26.17	1	5
133	1	32	70	1.74	5.22	1.38	2.75	0.58	0.9	0.48	3.78	2	23.12	1	5
166	1	32	62	1.67	3.57	1.62	1.31	0.52	1.14	0.48	2.2	2	22.23	1	5
46	1	32	72	1.78	2.8	0.81	1.27	0.89	0.5	0.31	3.46	2	22.72	1	5
1	1	32	70	1.7	3.27	0.48	1.55	0.62	0.34	0.14	5.77	2	24.22	1	5
61	1	32	68	1.82	4.49	1.13	2.48	0.63	0.78	0.35	3.97	2	20.53	1	5
186	1	32	62	1.64	4.65	0.96	2.68	0.55	0.64	0.32	4.84	2	23.05	1	5
190	1	32	73	1.7	4.42	0.64	2.39	1.03	0.32	0.32	6.91	2	25.26	1	5
102	1	33	71	1.75	4	0.88	1.44	0.43	0.58	0.3	3.36	2	23.18	1	5
171	1	33	86	1.81	4.4	1.49	1.94	0.88	0.76	0.73	2.95	2	26.25	1	5
44	1	33	63	1.75	4.73	1.37	2.39	0.95	0.58	0.79	3.45	2	20.57	1	5
56	1	33	66	1.65	5.67	1.18	4.11	0.81	0.8	0.38	5.65	2	24.24	1	5
163	1	34	81	1.75	3.95	0.84	2.2	0.8	0.64	0.3	4.7	2	26.45	1	5
167	1	34	70	1.7	4.43	0.73	1.72	1.3	0.5	0.23	6.07	2	24.22	1	5
177	1	34	93	1.72	4.48	1.35	1.99	0.92	0.84	0.51	3.32	2	31.44	1	5
94	1	34	60	1.77	3.87	1.32	1.85	0.49	0.9	0.42	2.93	2	19.15	1	5
197	1	34	71	1.63	5.06	0.97	2.94	1.4	0.46	0.51	6.35	2	26.72	1	5
287	1	35	70	1.8	4.65	1.51	2.05	0.85	0.68	0.83	3.08	2	21.6	1	5
289	1	35	85	1.79	4.65	0.81	2.35	1.29	0.58	0.33	5.74	2	26.53	1	5
175	1	35	78	1.75	4.13	0.99	2.09	1.6	0.68	0.31	4.17	2	25.47	1	5
213	1	37	64	1.68	3.56	1.79	1.26	0.57	0.44	0.9	1.99	3	22.68	1	5
227	1	37	72	1.85	5.45	1.17	3.87	0.88	0.5	0.67	5.62	3	21.04	1	5
230	1	37	87	1.78	4.94	0.98	2.8	1.13	0.64	0.34	5.04	3	27.46	1	5
254	1	37	80	1.76	4.61	1.07	2.37	1	0.68	0.39	4.31	3	25.83	1	5
283	1	37	79	1.82	4.8	1.08	2.44	1.29	0.6	0.48	4.44	3	23.85	1	5
143	1	37	59	1.7	4.3	1.66	1.87	0.52	0.68	0.98	2.59	3	20.42	1	5
48	1	37	77	1.69	5.51	1.4	2.94	0.96	0.48	0.92	3.94	3	26.96	1	5
97	1	37	80	1.74	5.2	0.9	3.29	0.8	0.5	0.4	5.78	3	26.42	1	5
22	1	37	52	1.71	4.25	1.52	1.96	0.6	0.8	0.72	2.8	3	17.78	1	5
15	1	37	65	1.67	3.95	1.22	1.91	0.96	0.68	0.54	3.24	3	23.31	1	5
198	1	38	70	1.78	3.86	1.15	1.56	1.43	0.72	0.43	3.36	3	22.09	1	5
275	1	38	64	1.65	3.78	0.93	1.76	1.01	0.6	0.33	4.06	3	23.51	1	5
264	1	38	85	1.71	4.57	1.24	2.15	1.18	0.62	0.62	3.69	3	29.07	1	5
276	1	38	73	1.69	5.47	1	3.73	1.1	0.86	0.14	6.47	3	25.56	1	5
101	1	38	72	1.72	4.2	1.23	1.99	1.03	0.58	0.65	3.41	3	24.34	1	5
156	1	38	85	1.8	5.23	1.22	3.93	0.61	0.86	0.36	5.22	3	26.23	1	5
128	1	38	64	1.78	4.94	0.95	2.83	0.85	0.62	0.33	5.2	3	20.2	1	5
236	1	39	61	1.72	5.12	1.63	3.48	0.6	0.8	0.83	3.92	3	20.62	1	5
285	1	39	70	1.71	5.93	1.18	3.26	1.28	0.76	0.42	5.03	3	23.94	1	5
35	1	39	78	1.7	5.59	1.34	3.35	1.06	0.7	0.64	4.47	3	26.99	1	5
240	1	40	55	1.75	4.35	1.81	1.74	0.51	0.8	1.01	2.4	3	17.96	1	5
273	1	40	55	1.65	4.6	1.75	1.7	0.96	0.8	0.95	2.63	3	20.2	1	5
288	1	40	65	1.81	3.87	1.25	1.66	0.74	0.78	0.47	3.1	3	19.84	1	5
49	1	40	71	1.7	4.06	1.15	2.07	0.75	0.78	0.37	3.53	3	24.57	1	5
95	1	41	85	1.82	3.9	0.75	2.3	0.71	0.5	0.25	5.2	3	25.66	1	5
24	1	41	78	1.75	4.47	1.22	2.37	0.75	0.72	0.5	3.66	3	25.47	1	5
155	1	41	64	1.68	4.93	0.87	2.88	0.87	0.58	0.29	5.67	3	22.68	1	5
182	1	42	70	1.75	4.44	0.85	2.6	1.05	0.52	0.33	5.22	3	22.86	1	5
160	1	42	67	1.87	4.14	0.88	2.29	0.88	0.64	0.24	4.7	3	19.16	1	5
194	1	43	70	1.88	5.4	0.59	3.28	1.04	0.34	0.25	9.15	3	19.81	1	5
244	1	43	63.5	1.85	5.28	1.54	2.58	0.73	0.7	0.84	3.43	3	18.55	1	5
96	1	43	72	1.82	5.6	0.99	3.86	1.49	0.7	0.29	5.96	3	21.74	1	5
154	1	44	75	1.76	4.53	1.07	2.57	0.76	0.84	0.23	4.23	3	24.21	1	5
47	1	46	60	1.57	5.53	1.19	2.68	0.85	0.88	0.79	3.31	3	24.34	1	5
200	1	48	65.5	1.7	3.89	0.93	1.99	0.94	0.7	0.23	4.18	3	22.66	1	5
99	1	49	68	1.74	5.21	1.45	3.33	1.38	0.62	0.83	4.28	3	22.46	1	5
216	1	49	82.5	1.72	4.5	1.08	2.43	1.15	0.5	0.58	4.17	3	27.89	1	5
20	1	49	72	1.7	5.53	0.66	3	1.2	0.44	0.22	11.41	3	24.91	1	5
59	1	50	69	1.8	4.04	1.06	1.3	0.43	0.74	0.32	2.79	3	21.3	1	5
286	1	50	55	1.71	4.42	1.05	2.3	0.62	0.72	0.33	4.21	3	18.81	1	5
284	1	50	57	1.65	5.12	1.69	2.03	0.67	0.62	0.8	2.71	3	20.94	1	5
132	1	50	66	1.7	4.73	1.68	3.59	0.7	1	0.68	4.01	3	22.84	1	5
129	1	50	75	1.69	4.72	0.79	2.58	1	0.56	0.23	5.97	3	26.26	1	5
39	1	50	65	1.75	5.52	1.02	3.23	1.29	0.68	0.34	5.41	3	21.22	1	5
38	2	20	61	1.6	4.32	1.5	1.98	0.72	0.6	0.9	2.88	1	23.83	1	5
83	2	20	52	1.73	3	0.86	1.35	0.38	0.78	0.18	3.2	1	17.37	1	5
86	2	20	67	1.72	4.14	1.33	2	0.71	0.64	0.69	3.11	1	22.65	1	5
141	2	20	67	1.64	5.79	1.18	3.42	0.88	0.66	0.52	5.08	1	24.91	1	5
211	2	20	53	1.7	4.01	0.86	2.23	0.5	0.38	0.48	4.66	1	18.34	1	5
215	2	20	50	1.7	4.42	1.08	2.45	0.47	0.64	0.44	4.09	1	17.3	1	5
17	2	21	56	1.62	5.44	1.69	2.56	1.13	0.62	1.07	3.22	1	21.34	1	5
82	2	21	64	1.71	3.48	0.77	2.01	0.58	0.48	0.29	4.52	1	21.89	1	5
118	2	21	61	1.58	3.73	1.15	1.74	0.63	0.62	0.54	3.24	1	24.44	1	5
123	2	21	53	1.64	3.92	1.32	4.13	0.64	0.72	0.6	2.97	1	19.71	1	5
151	2	21	50	1.54	4.53	1.07	2.57	0.76	0.88	0.19	4.23	1	21.08	1	5
81	2	22	56	1.72	4.09	1.13	2.12	0.99	0.56	0.57	3.62	1	18.93	1	5
87	2	22	56	1.7	5.13	1.67	3.25	0.88	0.76	0.91	3.67	1	19.38	1	5
88	2	22	58	1.89	2.9	0.8	1.67	0.82	0.38	0.2	5	1	16.24	1	5
119	2	22	55	1.7	3.28	1.13	1.44	0.64	0.7	0.43	2.9	1	19.03	1	5
120	2	22	66	1.67	5.63	1.24	3.03	0.81	0.54	0.7	4.54	1	23.67	1	5
144	2	22	63	1.69	4.34	1	2.26	1.14	0.42	0.58	4.34	1	22.06	1	5
169	2	22	67	1.67	5.77	1.14	3.39	1.23	0.84	0.3	5.06	1	24.02	1	5
178	2	22	58	1.6	3.07	1.27	1.16	0.57	0.76	0.51	2.42	1	22.66	1	5
243	2	22	45	1.67	3.71	0.91	1.86	0.66	0.6	0.31	4.08	1	16.14	1	5
29	2	23	54	1.73	5.17	1.26	2.34	0.71	0.6	0.7	2.89	1	18.04	1	5
53	2	23	59	1.6	5.67	1.54	3.18	0.53	0.7	0.84	3.81	1	23.05	1	5
85	2	23	61	1.75	4.38	1.57	1.99	0.53	0.62	0.95	2.79	1	19.92	1	5
153	2	23	57	1.65	4.98	1.36	2.63	0.69	0.84	0.52	3.66	1	20.94	1	5
179	2	23	53	1.64	2.24	0.89	1	0.7	0.56	0.33	2.52	1	19.71	1	5
219	2	23	52	1.62	4.43	1.02	2.42	0.81	0.6	0.43	4.34	1	19.81	1	5
252	2	23	60	1.76	5.15	1.59	2.38	0.93	0.7	0.89	3.24	1	19.37	1	5
267	2	23	62	1.63	5.52	1.35	3.4	0.32	0.98	1.06	2.71	1	23.34	1	5
9	2	24	58	1.6	3.86	1.06	1.96	0.61	0.64	0.42	3.64	1	22.66	1	5
28	2	24	65	1.7	5.22	1.17	2.71	1.61	0.54	0.63	4.46	1	22.49	1	5
80	2	24	55.5	1.74	5.51	1.74	2.96	0.85	0.9	0.84	3.17	1	18.33	1	5
84	2	24	60	1.71	4.29	1.27	2.19	0.75	0.58	0.69	3.38	1	20.52	1	5
117	2	24	58	1.72	5.57	1.16	3.16	0.75	0.64	0.52	4.8	1	19.61	1	5
228	2	24	51	1.65	3.64	1.26	1.53	0.58	0.66	0.6	2.89	1	18.73	1	5
234	2	24	60	1.66	5.04	1.15	2.68	0.71	0.74	0.41	4.38	1	21.77	1	5
245	2	24	52	1.65	4.06	1.46	1.77	0.53	0.8	1.1	2.78	1	19.1	1	5
6	2	25	52	1.58	4.58	1.69	2.02	0.75	0.68	1.01	2.71	1	20.83	1	5
121	2	25	76	1.78	4.57	1.38	2.12	1.05	0.84	0.54	3.31	1	23.99	1	5
122	2	25	65	1.63	4.62	1.34	2.9	0.49	0.76	1.01	3.33	1	24.46	1	5
142	2	25	66	1.61	3.92	1.54	1.67	0.5	0.72	0.82	2.55	1	25.46	1	5
159	2	25	63	1.7	3.85	0.95	2.05	0.64	0.68	0.27	4.05	1	21.8	1	5
199	2	25	52	1.7	3.43	0.94	1.58	1.07	0.62	0.32	3.65	1	17.99	1	5
235	2	25	57	1.65	4.69	1.55	2.04	0.74	1.46	0.09	3.03	1	20.94	1	5
98	2	26	64	1.7	3.82	1.09	1.98	0.84	0.7	0.39	3.5	2	22.15	1	5
239	2	26	64	1.56	5.21	1.23	3.48	1.41	0.58	0.65	5.15	2	26.3	1	5
266	2	26	73	1.7	4.41	1.55	3.37	0.62	0.62	0.93	4.08	2	25.26	1	5
263	2	26	60	1.66	4.24	1.04	2.2	0.8	0.64	0.4	4.08	2	21.77	1	5
261	2	26	51.5	1.7	4.16	0.86	2.26	0.3	0.56	0.3	4.84	2	17.82	1	5
280	2	26	61	1.6	5.61	1.38	3.87	1.11	0.7	0.68	5	2	23.83	1	5
170	2	26	59	1.62	3.05	1	1.54	0.54	0.64	0.36	3.05	2	22.48	1	5
125	2	26	67	1.65	2.67	0.7	1.06	0.82	0.56	0.14	3.81	2	24.61	1	5
105	2	26	57.75	1.75	5.39	1.54	3.45	0.65	0.58	0.96	4.15	2	18.86	1	5
62	2	27	53	1.63	4.52	1.11	2.49	0.75	0.88	0.22	4.07	2	19.95	1	5
91	2	27	58	1.71	4	1.67	1.56	0.62	0.6	1.07	2.4	2	19.84	1	5
93	2	27	60	1.6	5.05	1.25	2.67	1.18	0.64	0.61	4.04	2	23.44	1	5
214	2	27	60	1.62	3.99	1.1	2	0.69	0.58	1.1	3.63	2	22.86	1	5
278	2	27	55	1.6	5.38	1.04	3.46	0.83	0.72	0.32	5.85	2	21.48	1	5
26	2	27	55	1.72	5.14	1.17	2.83	0.73	0.84	0.33	4.39	2	18.59	1	5
31	2	27	57.75	1.6	5.22	1.07	2.97	0.96	0.72	0.35	4.88	2	22.56	1	5
233	2	28	55	1.57	5.32	1.25	2.79	0.69	0.66	0.59	4.26	2	22.31	1	5
207	2	28	73.5	1.65	5.49	1.29	3.76	0.91	0.48	0.81	5.03	2	27	1	5
260	2	28	70	1.65	5.48	1.64	2.59	0.9	0.72	0.92	3.34	2	25.71	1	5
168	2	28	67	1.55	5.22	1.06	3.82	0.98	0.76	0.3	5.87	2	27.89	1	5
124	2	28	64	1.55	5.55	1.32	4.13	1.04	0.78	0.54	5.49	2	26.64	1	5
270	2	29	70	1.63	4.56	1.68	1.9	0.66	0.66	1.02	2.71	2	26.35	1	5
19	2	29	78	1.71	3.52	1.06	1.57	0.9	0.54	0.52	3.32	2	26.67	1	5
224	2	30	65.75	1.7	4.72	1.43	2.04	1	0.6	0.83	3.3	2	22.75	1	5
229	2	30	54	1.66	3.35	1.28	1.41	0.42	0.8	0.48	2.62	2	19.6	1	5
269	2	30	53	1.58	5.7	1.19	3.24	0.67	0.7	0.49	4.79	2	21.23	1	5
115	2	30	56	1.56	4.54	1.6	1.95	0.84	0.72	0.88	2.84	2	23.01	1	5
13	2	30	61	1.6	5.35	1.3	3.86	0.7	0.74	0.6	3.66	2	23.83	1	5
328	2	30	61.25	1.57	4.89	1.29	3.89	0.96	0.8	0.39	4.5	2	24.85	1	5
165	2	31	66	1.8	3.81	1.16	1.87	0.54	0.88	0.26	3.28	2	20.37	1	5
157	2	31	58	1.7	4.02	1.12	2.15	0.45	0.98	0.14	3.59	2	20.07	1	5
242	2	32	70	1.59	5.68	0.79	3.35	1.05	0.56	0.23	7.19	2	27.69	1	5
258	2	32	72.5	1.7	4.49	1.31	1.33	0.59	0.76	0.55	3.43	2	25.09	1	5
108	2	32	69	1.75	4.87	1.3	2.46	0.61	0.8	0.5	3.75	2	22.53	1	5
279	2	32	82	1.71	5.33	1.34	2.71	0.77	0.66	0.68	3.98	2	28.04	1	5
277	2	32	74	1.72	4.29	1.11	2.11	0.78	0.78	0.33	3.86	2	25.01	1	5
248	2	33	62.25	1.7	4.95	0.94	2.5	1	0.54	0.4	5.27	2	21.54	1	5
329	2	33	84	1.65	5	1.32	3.01	1.46	0.7	0.62	3.79	2	30.85	1	5
331	2	33	80	1.83	4.09	1.29	2.99	1.36	0.72	0.57	3.17	2	23.89	1	5
232	2	34	61	1.58	5.41	1.51	3.45	0.52	0.92	0.59	4.25	2	24.44	1	5
290	2	34	73	1.74	5.99	1.16	4.16	1.45	0.66	0.5	6.11	2	24.11	1	5
330	2	34	65	1.7	4.44	1.29	2.58	1.36	0.69	0.6	3.44	2	22.49	1	5
281	2	35	75	1.6	4.77	1.44	2.3	0.38	0.72	0.72	3.31	2	29.3	1	5
327	2	35	71	1.57	4.24	1.38	2.44	0.92	1	0.38	3.07	2	28.8	1	5
10	2	36	64	1.65	5.83	1.24	3.47	0.7	0.86	0.38	4.7	2	23.51	1	5
272	2	36	60	1.65	5.67	1.36	2.84	0.8	0.62	0.74	4.17	2	22.04	1	5
326	2	36	72	1.7	3.95	1.28	2.24	0.94	0.48	0.8	3.09	2	24.91	1	5
60	2	37	81.7	1.73	5.2	1.15	4.06	0.68	0.84	0.31	5.67	3	27.3	1	5
294	2	37	74	1.72	4.78	1.2	3.17	0.89	0.7	0.5	3.98	3	25.01	1	5
298	2	37	79	1.59	6.04	1.05	4.77	1.36	0.44	0.61	6.13	3	31.25	1	5
300	2	37	77	1.7	5.89	1.26	4.2	0.94	0.36	0.9	4.67	3	26.64	1	5
319	2	37	67	1.69	5.72	1.66	3.59	1.02	0.9	0.26	3.45	3	23.46	1	5
57	2	38	85.5	1.78	3.19	1.02	1.46	0.63	0.5	0.52	3.13	3	26.99	1	5
291	2	38	70	1.8	5.43	1.29	3.22	2.01	0.68	0.61	4.21	3	21.6	1	5
295	2	38	61.5	1.7	4.3	1.07	2.61	1.36	0.54	0.53	4.02	3	21.28	1	5
301	2	38	73	1.7	5.17	1.24	3.48	0.95	0.9	0.34	4.17	3	25.26	1	5
310	2	38	58	1.72	4.14	1.3	2.22	1.36	0.58	0.72	3.18	3	19.61	1	5
237	2	39	75	1.67	2.95	1.09	1.17	0.51	0.72	0.37	2.71	3	26.89	1	5
104	2	39	66	1.72	4.16	1.45	1.83	0.67	0.68	0.77	2.87	3	22.31	1	5
25	2	39	64	1.63	5.28	1.2	2.97	0.82	0.84	0.36	4.4	3	24.09	1	5
303	2	39	78	1.8	4.98	1	3.36	1.36	0.7	0.3	4.98	3	24.07	1	5
316	2	39	58	1.76	4.04	1.26	2.09	1.5	0.82	0.44	3.21	3	18.72	1	5
321	2	39	72	1.7	4.85	1.24	2.86	1.57	0.64	0.6	3.91	3	24.91	1	5
202	2	40	77	1.63	5.1	1.19	3.02	0.91	0.6	0.59	4.29	3	28.98	1	5
152	2	40	58	1.7	5.57	1.31	3.42	0.69	0.82	0.49	4.56	3	20.07	1	5
130	2	40	71	1.72	4.6	1.2	2.41	0.51	0.74	0.46	3.83	3	24	1	5
293	2	40	68	1.7	5.67	1.14	3.17	0.93	0.74	0.4	4.97	3	23.53	1	5
296	2	40	79	1.79	5.78	1.2	3.44	1.1	0.58	0.6	5.27	3	24.66	1	5
308	2	40	82	1.57	5.07	0.89	3.29	0.79	0.7	0.19	5.7	3	33.27	1	5
312	2	40	85	1.73	5.14	0.98	2.89	0.74	0.66	0.32	5.24	3	28.4	1	5
320	2	40	71	1.8	4.89	1.03	2.86	1.12	0.86	0.17	4.75	3	21.91	1	5
325	2	40	85	1.82	4.85	1.13	2.76	0.9	0.74	0.39	4.29	3	25.66	1	5
282	2	41	84	1.73	5.1	1.4	2.46	0.93	0.9	0.5	3.64	3	28.07	1	5
247	2	42	65	1.7	3.82	0.98	1.66	1.64	0.66	0.32	3.9	3	22.49	1	5
292	2	42	79	1.57	4.11	1.24	3.17	1.57	0.74	0.5	3.31	3	32.05	1	5
315	2	42	71	1.62	5.1	1	2.8	0.98	0.68	0.32	5.1	3	27.05	1	5
274	2	43	81	1.55	5.78	0.93	3.67	1.62	0.74	0.19	6.97	3	33.71	1	5
271	2	43	65	1.8	4.93	0.8	2.57	1.24	0.7	0.3	16.43	3	20.06	1	5
309	2	43	70	1.8	4.66	1.04	2.89	1.57	0.72	0.32	4.48	3	21.6	1	5
313	2	43	68	1.58	3.9	0.86	3.12	1.78	0.6	0.2	4.53	3	27.24	1	5
317	2	43	69	1.6	4.78	0.97	3.19	1.03	0.74	0.23	4.93	3	26.95	1	5
307	2	44	67.5	1.65	5.64	1.1	2.84	1.9	0.44	0.66	5.67	3	24.79	1	5
305	2	45	66	1.82	5.21	0.95	3.18	1.69	0.56	0.39	5.48	3	19.93	1	5
318	2	45	75	1.74	5.25	0.9	2.7	0.98	0.44	0.15	8.9	3	24.77	1	5
158	2	46	83	1.7	4.12	1.3	1.8	0.93	0.94	0.36	3.17	3	28.72	1	5
304	2	46	80	1.67	4.89	1.01	2.9	1	0.7	0.31	5.94	3	28.69	1	5
306	2	46	62	1.6	5.15	1	3.53	1.12	0.62	0.38	6.15	3	24.22	1	5
314	2	46	72	1.8	4.94	0.89	2.86	1.9	0.58	0.31	5.55	3	22.22	1	5
311	2	47	86	1.6	5.02	1.1	2.9	0.87	0.72	0.38	4.56	3	33.59	1	5
322	2	47	74	1.62	5.26	1.21	3	1.3	0.64	0.57	4.35	3	28.2	1	5
302	2	49	68	1.72	4.85	1.14	2.96	1.77	0.8	0.34	4.25	3	22.99	1	5
323	2	49	84	1.64	5.16	1.11	2.55	1.57	0.72	0.39	4.65	3	31.23	1	5
265	2	50	68	1.67	5.58	1.22	4.22	1.56	0.74	0.48	6.05	3	24.38	1	5
16	2	50	52	1.6	5.2	1.02	3.13	0.58	0.62	0.4	5.1	3	20.31	1	5
297	2	50	76	1.76	5.78	0.98	3	1.61	0.58	0.3	6.58	3	24.54	1	5
299	2	50	75	1.81	5.34	0.79	3.14	1.9	0.56	0.23	6.76	3	22.89	1	5
208	2	50	82	1.67	4.89	1.12	2.67	0.51	0.66	0.46	4.37	3	29.4	1	5
101	2				7.89	1.7	4.48	1.19	0.8	0.9	4.64			2	1
102	1	56			6.9	1.4	3.8	3.74	0.74	0.66	4.93			2	1
103	2	50			6.24	1.39	3.42	0.71	0.82	0.57	4.49			2	1
104	1				5.44	1.39	2.82	2.7	0.82	0.57	3.91			2	1
105	2				5.33	1.77	2.46	0.58	0.78	0.99	3.01			2	1
106	2				5.27	1.15	2.63	1.06	0.68	0.47	4.58			2	1
108	2	35			5.92	1.71	2.92	0.99	0.86	0.85	3.46			2	1
109	2	50			5.84	1.44	4.23	0.84	0.74	0.7	4.06			2	1
110	1				5.53	1.22	2.87	1.29	0.6	0.62	4.53			2	1
111	2				5.45	1.49	2.51	1.56	0.64	0.85	3.66			2	1
112	2				5.86	1.26	3.08	0.94	0.86	0.4	4.65			2	1
113	2	66			6.27	1.49	3.26	1.12	0.92	0.57	4.21			2	1
114	1				6.93	1.67	3.82	1.46	0.58	1.09	4.15			2	1
115	1				5.54	1.68	3.49	0.84	0.9	0.78	3.3			2	1
116	1				5.49	1.44	2.68	1.56	0.62	0.82	3.81			2	1
117	1				6.91	1.57	2.56	2.94	0.42	1.15	2.3			2	1
118	2				5.76	1.18	3.18	1.06	0.74	0.44	4.88			2	1
119	2	63			6.88	1.72	3.58	3.47	1	0.72	4			2	1
120	1				5.84	1.41	3.03	1.88	0.92	0.49	4.14			2	1
121	2	60			6.03	1.41	3.11	3.32	0.8	0.61	4.28			2	1
122	2				6.96	1.7	3.67	1.14	0.78	0.92	4.09			2	1
123	1				5.47	1.2	4.27	0.81	0.66	0.54	4.56			2	1
124	1	47			6.25	1.57	3.09	1.52	0.78	0.79	3.98			2	1
125	1				6.02	1.27	3.16	1.15	0.78	0.49	4.74			2	1
126	2				5.9	1.21	3.36	1.04	0.58	0.63	4.88			2	1
127	2	52			5.61	2.33	2.24	2.28	0.8	1.53	2.41			2	1
128	1				5.58	2.02	2.38	0.77	1.04	0.98	2.76			2	1
129	2				7.33	1.97	3.79	3.45	0.68	1.29	3.72			2	1
130	2				5.3	1.6	1.6	4.62	0.7	0.9	3.31			2	1
131	1				6.38	1.5	3.29	0.78	0.96	0.54	4.25			2	1
132	2				6.21	1.37	3.34	3.28	0.54	0.83	4.53			2	1
201	1				7.65	1.33	4.35	1.04	0.8	0.53	5.75			2	2
202	1				7.14	1.01	4.52	1.34	0.56	0.45	7.07			2	2
203	1				6.95	1.29	3.99	3.67	0.74	0.55	5.39			2	2
204	1				5.98	0.98	3.58	1.03	0.68	0.3	6.1			2	2
205	2				6.83	1.19	3.91	0.67	0.58	0.61	5.74			2	2
206	2				5.87	1.05	4.26	1.22	0.54	0.51	5.59			2	2
207	1				6.32	1.01	3.71	0.86	0.58	0.43	6.26			2	2
208	1				8.18	1.14	4.91	4.68	0.7	0.44	7.18			2	2
209	1				5.87	1.03	3.27	3.45	0.62	0.41	5.7			2	2
210	1				5.27	1.01	2.99	0.89	0.72	0.29	5.22			2	2
211	2				5.6	1.24	3.23	0.95	0.62	0.62	4.52			2	2
212	1				7.8	1.07	4.65	1.23	0.74	0.33	7.29			2	2
213	1				5.98	1.07	4.7	1.05	0.62	0.45	5.59			2	2
214	1				5.53	1.07	3.15	2.88	0.44	0.63	5.17			2	2
215	1				6.89	0.97	3.96	2.33	0.58	0.39	7.1			2	2
216	2				6.76	1.06	3.63	2.44	0.58	0.48	9.04			2	2
217	1				5.73	1.05	3.13	1.3	0.58	0.47	5.46			2	2
218	2				6.85	0.99	4.08	2.09	0.56	0.43	6.92			2	2
219	1				7.03	1.34	3.87	4	0.8	0.54	5.25			2	2
220	1				6.69	1.22	3.97	3.3	0.68	0.54	5.48			2	2
221	2				5.88	1.15	3.21	1.44	0.72	0.43	5.11			2	2
222	1				5.47	1.04	2.94	3.27	0.56	0.48	5.26			2	2
223	1				6.4	0.92	3.77	3.76	0.54	0.38	6.96			2	2
224	1				8.16	1.56	4.48	1.82	0.92	0.64	5.23			2	2
225	1				7.67	1.44	4.39	4.04	0.68	0.76	5.33			2	2
226	2				6.13	1.19	3.39	0.88	0.74	0.45	5.15			2	2
227	2				7.06	1.14	4.06	1.54	0.8	0.34	6.19			2	2
228	2				7.64	1.49	3.95	4.84	0.78	0.71	5.13			2	2
229	2				7.77	0.99	5	1.6	0.6	0.39	7.85			2	2
230	1				6.89	1.02	3.84	3.24	0.54	0.48	6.75			2	2
301	1				6.9	0.8	4.33	2.2	0.48	0.32	8.63			2	3
302	1				7.95	0.89	4.83	1.34	0.56	0.33	8.93			2	3
303	1				6.69	0.75	2.72	7.08	0.42	0.33	8.92			2	3
304	1				5.49	0.53	3.43	3.36	0.4	0.13	10.36			2	3
305	1				5.75	0.68	3.28	1.41	0.38	0.3	8.46			2	3
306	1				7.11	0.54	4.25	5.1	0.34	0.2	13.17			2	3
307	2				6.02	0.7	3.18	2.42	0.22	0.48	20.07			2	3
308	2				7.9	0.83	4.83	2.36	0.58	0.25	9.52			2	3
309	1				6.11	0.74	3.73	3.6	0.48	0.26	8.26			2	3
310	1				6.14	0.8	3.67	1.39	0.5	0.3	7.67			2	3
311	1				7.17	0.81	4.31	3.05	0.52	0.29	8.85			2	3
312	1				5.43	0.89	3.04	1.4	0.58	0.31	6.1			2	3
313	1				5.9	0.7	3.62	3.47	0.46	0.24	8.43			2	3
314	1				5.54	0.88	3.14	1.16	0.62	0.26	6.3			2	3
315	2				5.98	0.75	3.61	3.56	0.48	0.27	7.97			2	3
316	1				6.47	0.69	3.63	4.67	0.14	0.55	13.16			2	3
317	1				6.99	0.75	4.38	4.09	0.5	0.25	9.32			2	3
318	1				5.88	0.79	3.66	3.14	0.52	0.27	7.44			2	3
319	2				7.15	0.85	4.3	4.4	0.52	0.33	8.41			2	3
320	1				7.32	0.75	4.16	4.08	0.5	0.25	9.76			2	3
321	1				6.61	0.74	3.94	1.23	0.5	0.24	8.93			2	3
322	1				5.44	0.72	3.08	3.6	0.54	0.18	7.56			2	3
323	1				6.31	0.85	3.78	3.69	0.62	0.23	7.42			2	3
324	2				7.47	0.86	4.54	1.99	0.62	0.24	8.69			2	3
325	2				6.31	0.71	3.11	5.47	0.54	0.17	8.89			2	3
327	2				5.65	0.73	3.07	4.85	0.3	0.43	7.74			2	3
328	2				5.81	0.7	4.05	1.61	0.4	0.3	8.3			2	3
329	2				6.12	0.77	3.7	4.07	0.32	0.45	7.95			2	3
330	2				5.5	0.8	4.23	4.11	0.44	0.36	6.88			2	3
331	2				7.01	0.79	3.51	1.56	0.5	0.29	8.87			2	3
332	2				5.7	0.83	2.79	2.42	0.48	0.35	6.87			2	3
401	1				4.72	0.82	2.29	3.54	0.56	0.26	5.76			2	4
403	1	47			4.91	0.69	2.71	2.22	0.68	0.01	7.12			2	4
404	2				4.13	0.65	2.24	2.72	0.46	0.19	6.35			2	4
405	1	47			4.41	0.73	2.44	1.21	0.5	0.23	6.04			2	4
406	1				5	0.58	2.63	3.94	0.4	0.18	8.62			2	4
407	2				4.64	0.2	2.01	2.44	0.12	0.08	23.2			2	4
408	1				3.84	0.61	1.93	1.2	0.4	0.21	6.3			2	4
409	1				4.98	0.57	2.82	1.74	0.32	0.25	8.74			2	4
410	1	51			4.63	0.72	3.63	1.4	0.44	0.28	6.43			2	4
411	2				4.97	0.8	3.93	1.19	0.48	0.32	6.21			2	4
412	1	34			4.94	0.83	2.82	1.41	0.72	0.11	5.95			2	4
414	1				3.49	0.23	1.46	2.09	0.14	0.09	15.17			2	4
416	1				3.22	0.11	0.88	2.67	0.04	0.07	29.27			2	4
417	1				4.23	0.55	1.08	2	0.24	0.31	7.69			2	4
418	1				4.16	0.61	2.45	1.09	0.42	0.19	6.82			2	4
419	2				4.19	0.67	2.25	1.02	0.46	0.21	6.25			2	4
420	1				4.49	0.75	2.34	1.12	0.52	0.23	5.99			2	4
421	2				4.71	0.44	2.59	1.39	0.28	0.16	10.7			2	4
422	1				4.48	0.52	2.5	2	0.36	0.16	8.62			2	4
423	1				4.29	0.37	2.2	2.02	0.2	0.17	11.59			2	4
424	2				3.92	0.39	1.9	3.58	0.2	0.19	10.05			2	4
425	1	57			4.61	0.71	2.4	2.12	0.48	0.23	6.49			2	4
426	2				4.25	0.77	2.84	0.94	0.52	0.25	5.52			2	4
427	1				2.7	0.43	2.03	1.18	0.26	0.17	6.28			2	4
428	2	38			4.38	0.8	2.4	0.62	0.54	0.26	5.47			2	4
429	1	35			4.71	0.81	2.35	1.87	0.54	0.27	5.81			2	4
430	1				5.14	0.88	2.9	2.99	0.62	0.26	5.84			2	4
431	1				4.65	0.8	3.26	1.3	0.6	0.2	5.81			2	4
